# Supplementary material for: Relationships between Clinical and Non-Clinical Variables concerning Traumatic Dental Injuries in Deciduous Teeth Attended in a Children’s Hospital
Source: Children (Basel). 2023 Jun 22;10(7):1098. doi: 10.3390/children10071098 (PMC10377967; doi:10.3390/children10071098)
Supplement: Supplementary file 1 [file children-10-01098-s001.zip]

Archive with 1 entries (1 files):
- children-2430618-supplementary.pdf
